# Supplementary material for: Use of behavioural and physiological responses for scoring sound sensitivity in dogs
Source: PLoS One. 2018 Aug 1;13(8):e0200618. doi: 10.1371/journal.pone.0200618 (PMC6070191; doi:10.1371/journal.pone.0200618)
Supplement: S1 Dataset — (XLSX) [file pone.0200618.s006.xlsx]

## Sheet: Sheet2
ID	Grupo	HRbasal	HRbasal2	HRsound	HRpos	LFHFbasal	LFHFbasal2	LFHFsound	LFHFpos	LFbasal	LFbasal2	LFsound	LFpos	HFbasal	HFbasal2	HFsound	HFpos	coHRbasal	RMSSDbasal	RMSSDbasal2	RMSSDsound	RMSSDpos	coRMSSDbasal	SDNNbasal	SDNNbasal2	SDNNsound	SDNNpos	coSDNNbasal	SDNNeRMSSDbasal	SDNNeRMSSDbasal2	SDNNeRMSSDsound	SDNNeRMSSDpos	coSDNNeRMSSDbasal	Cortbasal	Cortbasal2	Cort15min	Cort30min	Cort60min	cocortbasal	restbasal	restbasal	pantingbasal	tremblingbasal	whinebasal	barkbasal	growlbasal	tailbetweenlegsbasal	archedposturebasal	ambulationbasal
Amim	non sensitive	84.3	77.2	69.7	70.4	1.01	1	2.45	1.1	45	44	71	48	55	56	29	52	84.3	115.12	90.25	98.47	93.54	115.12	116.71	92.8	105.25	106.48	116.71	1.01	1.03	1.07	1.14	1.01	0.1786	0.0195	0.6775	0.5195	0.6635	0.18	60	37	0	0	0	0	0	0	4	0
Darwin	non sensitive	95.2	77.7	70.8	71	1.08	1.34	2.76	0.95	51	57	73	45	49	25	27	55	95.2	72.5	75.39	96.03	109.29	72.5	83.17	98.77	124.88	116.17	83.17	1.15	1.31	1.3	1.06	1.15	0.2011	0.7533	0.4406	0.8158	0.8842	0.2	25	0	38	0	0	0	0	0	0	2
Nina	non sensitive	110.7	125	104.9	77.2	1.56	1.79	4.07	0.87	60	64	80	42	40	36	20	58	110.7	43.86	39.67	36.56	97.79	43.86	73.93	60.91	67.21	98.77	73.93	1.69	1.54	1.84	1.01	1.69	1.1976	3.3292	3.953	3.7935	2.4537	1.2	39	9	57	0	0	0	0	0	0	2
Roseta	non sensitive	128.5	75.2	91.6	75.8	1.53	1.38	2.36	1.58	56	53	70	56	44	47	30	44	128.5	49.08	128.68	84.65	90.63	49.08	69.55	126.78	109.22	117.54	69.55	1.42	0.99	1.29	1.3	1.42	1.5781	1.9388	3.165	1.796	1.3379	1.58	54	0	0	0	0	0	0	0	0	0
Yelow	non sensitive	107.9	119.5	122.7	89	1.6	1.28	2.81	2.33	61	56	74	68	39	44	26	32	107.9	40.52	67.72	30.65	23.14	40.52	87.95	78.07	59.66	158.42	87.95	2.17	1.15	1.95	6.85	2.17	0.8	3.5023	2.4553	2.1712	2.5503	0.8	46	5	0	0	0	0	0	0	0	2
Axel	non sensitive	90	93.3	85.7	83.4	1.31	0.96	2.57	0.89	55	47	72	40	45	53	28	60	90	63.52	63.92	61.04	69.96	63.52	124.22	74.53	80.4	89.36	124.22	1.96	1.17	1.32	1.28	1.96	0.7	0.9	1.2449	0.9	0.8	0.7	60	0	0	0	0	0	0	0	0	0
Belinha	sound sensitive	84.4	69.1	140.5	85.6	1.04	0.91	4.89	1.31	51	46	83	56	49	54	17	44	84.4	72.64	80.56	36.48	88.15	72.64	91.55	98.96	75.75	92.46	91.55	1.26	1.23	2.08	1.05	1.26	5.0909	8.1939	9.9126	8.4317	5.6225	5.09	60	8	57	0	0	0	0	0	0	0
Katira	sound sensitive	147.4	103.1	107.9	117	1.87	1.67	3.34	1.32	64	61	77	54	36	39	23	46	147.4	18.7	38.32	35.81	37.41	18.7	27.01	85	74.92	70.8	27.01	1.44	2.22	2.09	1.89	1.44	4.0459	3.4122	5.2108	3.6242	1.8633	4.05	0	25	56	0	0	0	0	0	0	3
Laila	sound sensitive	105.6	116.7	119.5	135.7	1.12	1.26	4.44	1.88	49	55	82	57	51	45	18	43	105.6	58.57	71.45	12.49	34.59	58.57	101.68	82.01	36.58	66.08	101.68	1.74	1.15	2.93	1.91	1.74	1.3262	2.6072	5.2446	1.485	1.3164	1.33	60	0	0	0	0	0	0	0	100	0
Liz	sound sensitive	161.3	151.5	143.2	143.9	3.39	3.64	5.9	2.35	77	77	86	63	23	23	14	37	161.3	9.85	5.6	10.12	7.4	9.85	19.88	22.43	47.32	32.76	19.88	2.02	4.01	4.68	4.43	2.02	1.4543	0.7036	0.6719	0.6595	0.2914	1.45	53	0	0	0	0	0	0	0	0	3
Pitty ni	sound sensitive	115.4	164.4	152.7	144.9	1.5	1.62	4.36	1.73	56	61	78	58	44	39	22	42	115.4	29.66	18.94	13.44	13.55	29.66	68.06	58.91	35.86	31.86	68.06	2.29	3.11	2.67	2.35	2.29	0.3836	2.5321	2.3483	2.5404	1.2028	0.38	8	6	29	0	0	7	0	0	0	7
Preta	sound sensitive	168.5	144.2	170	151.5	1.48	1.04	2.65	1.19	58	51	73	53	42	49	27	47	168.5	19.76	45.86	20.28	38.52	19.76	37.42	42.96	44.88	51.1	37.42	1.89	0.94	2.21	1.33	1.89	1.0622	1.0902	1.7652	0.8735	0.4493	1.06	0	30	11	0	0	0	0	0	0	5
Susy	sound sensitive	151.9	147.1	133.9	118.3	1.05	0.43	5.16	0.76	49	28	84	41	51	72	16	59	151.9	26.75	24.02	12.25	50.68	26.75	39.05	28.51	56.9	68.74	39.05	1.46	1.19	4.64	1.36	1.46	17.0536	14.7526	15.8513	7.6479	6.4046	17.05	54	0	0	0	0	0	0	0	0	0
Toquinho	sound sensitive	84.5	132.5	99.2	105.1	1.29	1.25	3.98	1.44	56	53	80	59	44	47	20	41	84.5	84.64	56.01	60.06	56.99	84.64	116.32	88.4	83.27	91.79	116.32	1.37	1.58	1.39	1.61	1.37	1.7677	1.3095	4.1734	1.6502	1.374	1.77	36	46	0	0	0	0	0	0	0	2
Antônia	sound sensitive	96	78	109	80	1.33	1.09	2.12	1.13	52	48	68	53	48	52	32	47	96	40.47	46.69	61.87	42.54	40.47	65.11	57.71	99.56	45.88	65.11	1.61	1.24	1.61	1.08	1.61	4.77	2.17	2.83	4.97	4.4	4.77	91	3	101	0	0	0	0	0	0	0
Baloo	sound sensitive	70	81	72	77	0.86	1.02	3.4	1.18	46	48	77	53	54	52	23	47	70	86.86	132.68	78.6	101.77	86.86	93.07	143.59	127.69	112.84	93.07	1.07	1.08	1.62	1.11	1.07	4.55	4.6	8.78	1.68	3.58	4.55	20	102	151	0	5	0	0	0	0	8
Half	sound sensitive	119	113	105	107	1.94	2.54	3.4	1.76	65	64	77	63	35	36	23	37	119	53.8	43.08	42.22	35.01	53.8	94.8	93.38	89.04	93.21	94.8	1.76	2.17	2.11	2.66	1.76	6.8	5.66	9.71	6.38	3.61	6.8	180	5	163	0	0	0	0	0	0	0
Layla	sound sensitive	148	127	152	138	1.69	1.09	3.62	1.33	63	50	78	57	37	50	22	43	148	30.38	45.13	57.88	33.81	30.38	65.01	89.92	87.55	82.78	65.01	2.14	1.99	1.51	2.45	2.14	7.48	7.93	13.8	15.6	14.5	7.48	123	14	148	0	0	0	0	0	0	2
[truncated: 77 more columns]
